# Supplementary material for: Can SMEs benefit equally from supportive policies in China?
Source: PLoS One. 2023 Mar 30;18(3):e0280253. doi: 10.1371/journal.pone.0280253 (PMC10062620; doi:10.1371/journal.pone.0280253)
Supplement: S1 File — (DO) [file pone.0280253.s005.do]

xtset id yqdate
// Descriptive statistics
sum Investment Lnindex Lnmicro ROE Lev CFO Cash Growth profit Confidence1 Confidence2 M2 GDP LogTQ Dcash Lnassert DStd DNwc Expand USindex Inveff

//  Baseline (Table4 of the paper) , Efficiency represents Ln(index)*_ROE 

reghdfe Investment ROE_ Lnindex Efficiency, absorb(ID Province) cluster(ID)
est store a1
reghdfe Investment ROE_ Lnindex Efficiency Lev_ CFO Cash Growth profit, absorb(ID Province) cluster(ID) 
est store a2
reghdfe Investment ROE_ Lnindex Efficiency Confidence1 Confidence2 M2 GDP, absorb(ID Province) cluster(ID) 
est store a3
reghdfe Investment ROE_ Lnindex Efficiency Lev_ CFO Cash Growth profit Confidence1 Confidence2 M2 GDP, absorb(ID Province) cluster(ID)  
est store a4 
  
   local ss "using Table1.rtf"
   local mm "a1 a2 a3 a4"

   esttab `mm',mtitle (`mm') compress  ///
   b(%6.4f) t(%6.2f)  ///
   star(* 0.1 ** 0.05 *** 0.01) nogap ///
   scalar(r2 r2_a N) sfmt(%6.4f) replace   

   esttab `mm' `ss',mtitle (`mm') compress  ///
   b(%6.4f) t(%6.2f) ///
   star(* 0.1 ** 0.05 *** 0.01) nogap ///
   scalar(r2 r2_a N) sfmt(%6.4f) replace 
   
// Heterogeneity (Table 5 of the paper)

reghdfe Investment ROE_ Lnindex Efficiency Lev_ CFO Cash Growth profit Confidence1 Confidence2 M2 GDP, absorb(ID Province) cluster(ID) // Total
est store a1
reghdfe Investment ROE_ Lnindex Efficiency Lev_ CFO Cash Growth profit Confidence1 Confidence2 M2 GDP, absorb(ID Province) cluster(ID), if Nature==1 //SOE
est store a2
reghdfe Investment ROE_ Lnindex Efficiency Lev_ CFO Cash Growth profit Confidence1 Confidence2 M2 GDP, absorb(ID Province) cluster(ID), if Nature==0  //Private enterprise
est store a3
reghdfe Investment ROE_ Lnindex Efficiency Lev_ CFO Cash Growth profit Confidence1 Confidence2 M2 GDP, absorb(ID Province) cluster(ID), if Size==1  //Medium-sized enterprise
est store a4
reghdfe Investment ROE_ Lnindex Efficiency Lev_ CFO Cash Growth profit Confidence1 Confidence2 M2 GDP, absorb(ID Province) cluster(ID), if Size==0  //Small enterprise 
est store a5
   local ss "using Table2.rtf"
   local mm "a1 a2 a3 a4 a5"

   esttab `mm',mtitle (`mm') compress  ///
   b(%6.4f) t(%6.2f)  ///
   star(* 0.1 ** 0.05 *** 0.01) nogap ///
   scalar(r2 r2_a N) sfmt(%6.4f) replace   

   esttab `mm' `ss',mtitle (`mm') compress  ///
   b(%6.4f) t(%6.2f) ///
   star(* 0.1 ** 0.05 *** 0.01) nogap ///
   scalar(r2 r2_a N) sfmt(%6.4f) replace 

 // Investment opportunity(Table 6 of the paper)
 gen Lnindex_=l.Lnindex
 
 reghdfe LogTQ Lnindex_ Lev_ CFO Cash Growth profit Confidence1 Confidence2 M2 GDP, absorb(ID Province) cluster(ID) // Total
est store a1
 reghdfe LogTQ Lnindex_ Lev_ CFO Cash Growth profit Confidence1 Confidence2 M2 GDP, absorb(ID Province) cluster(ID),if Nature==1 //SOE
est store a2
 reghdfe LogTQ Lnindex_ Lev_ CFO Cash Growth profit Confidence1 Confidence2 M2 GDP, absorb(ID Province) cluster(ID),if Nature==0 // Private enterprise
est store a3
 reghdfe LogTQ Lnindex_ Lev_ CFO Cash Growth profit Confidence1 Confidence2 M2 GDP, absorb(ID Province) cluster(ID),if Size==1 //Medium-sized enterprise
est store a4
 reghdfe LogTQ Lnindex_ Lev_ CFO Cash Growth profit Confidence1 Confidence2 M2 GDP, absorb(ID Province) cluster(ID),if Size==0 //Small enterprise
est store a5
   local ss "using Table3.rtf"
   local mm "a1 a2 a3 a4 a5"

   esttab `mm',mtitle (`mm') compress  ///
   b(%6.4f) t(%6.2f)  ///
   star(* 0.1 ** 0.05 *** 0.01) nogap ///
   scalar(r2 r2_a N) sfmt(%6.4f) replace   

   esttab `mm' `ss',mtitle (`mm') compress  ///
   b(%6.4f) t(%6.2f) ///
   star(* 0.1 ** 0.05 *** 0.01) nogap ///
   scalar(r2 r2_a N) sfmt(%6.4f) replace 
 
 //Financing capacity (Table 7 of the paper) Capacity represents CFO*Lnindex_

 reghdfe Dcash CFO Capacity Lnassert DStd DNwc Expand Growth, absorb(ID Province) cluster(ID) // Total
 est store a1
 reghdfe Dcash CFO Capacity Lnassert DStd DNwc Expand Growth, absorb(ID Province) cluster(ID),if Nature==1 //SOE
est store a2
 reghdfe Dcash CFO Capacity Lnassert DStd DNwc Expand Growth, absorb(ID Province) cluster(ID),if Nature==0 // Private enterprise
est store a3
 reghdfe Dcash CFO Capacity Lnassert DStd DNwc Expand Growth, absorb(ID Province) cluster(ID),if Size==1 //Medium-sized enterprise
est store a4
 reghdfe Dcash CFO Capacity Lnassert DStd DNwc Expand Growth, absorb(ID Province) cluster(ID),if Size==0 //Small enterprise
est store a5
   local ss "using Table4.rtf"
   local mm "a1 a2 a3 a4 a5"

   esttab `mm',mtitle (`mm') compress  ///
   b(%6.4f) t(%6.2f)  ///
   star(* 0.1 ** 0.05 *** 0.01) nogap ///
   scalar(r2 r2_a N) sfmt(%6.4f) replace   

   esttab `mm' `ss',mtitle (`mm') compress  ///
   b(%6.4f) t(%6.2f) ///
   star(* 0.1 ** 0.05 *** 0.01) nogap ///
   scalar(r2 r2_a N) sfmt(%6.4f) replace 
   
 // Estimation of the targeted policy efficacy (Table 8 of the paper) Capacity_micro represents CFO*Lnmicro_ 

  reghdfe Dcash CFO Capacity Lnassert DStd DNwc Expand Growth, absorb(ID Province) cluster(ID),if Size==0 //
  est store a1 
  reghdfe Dcash CFO Capacity_micro Lnassert DStd DNwc Expand Growth, absorb(ID Province) cluster(ID),if Size==0 //Small enterprise 
   est store a2
   local ss "using Table5.rtf"
   local mm "a1 a2"

   esttab `mm',mtitle (`mm') compress  ///
   b(%6.4f) t(%6.2f)  ///
   star(* 0.1 ** 0.05 *** 0.01) nogap ///
   scalar(r2 r2_a N) sfmt(%6.4f) replace   

   esttab `mm' `ss',mtitle (`mm') compress  ///
   b(%6.4f) t(%6.2f) ///
   star(* 0.1 ** 0.05 *** 0.01) nogap ///
   scalar(r2 r2_a N) sfmt(%6.4f) replace 
   
 // Robustness tests--1)Redefinition and measurement of explained variables  (Table 9 of the paper)
 reghdfe Inveff Lnindex_ ,absorb(ID Province) cluster(ID)
  est store a1 
 reghdfe Inveff Lnindex_ CFO  Growth profit,absorb(ID Province) cluster(ID)
  est store a2 
 reghdfe Inveff Lnindex_ Confidence1 Confidence2 M2 GDP,absorb(ID Province) cluster(ID)
  est store a3
 reghdfe Inveff Lnindex_ CFO  Growth profit Confidence1 Confidence2 M2 GDP,absorb(ID Province) cluster(ID)
  est store a4
   local ss "using Table6.rtf"
   local mm "a1 a2 a3 a4"

   esttab `mm',mtitle (`mm') compress  ///
   b(%6.4f) t(%6.2f)  ///
   star(* 0.1 ** 0.05 *** 0.01) nogap ///
   scalar(r2 r2_a N) sfmt(%6.4f) replace   

   esttab `mm' `ss',mtitle (`mm') compress  ///
   b(%6.4f) t(%6.2f) ///
   star(* 0.1 ** 0.05 *** 0.01) nogap ///
   scalar(r2 r2_a N) sfmt(%6.4f) replace 
  
 // Robustness tests--2)Discussion of Endogeneity  (Table 10 of the paper)
//USEfficiency represents ROE_*USindex
 ivreghdfe Investment ROE_ CFO Growth profit Confidence1 Confidence2 M2 GDP (Lnindex Efficiency=USindex USEfficiency), absorb(ID Province) cluster(ID) first
  est store a1
 ivreghdfe Inveff CFO Growth profit Confidence1 Confidence2 M2 GDP (Lnindex_=USindex_), absorb(ID Province) cluster(ID) first
 est store a2
   local ss "using Table7.rtf"
   local mm "a1 a2 "

   esttab `mm',mtitle (`mm') compress  ///
   b(%6.4f) t(%6.2f)  ///
   star(* 0.1 ** 0.05 *** 0.01) nogap ///
   scalar(r2 r2_a N) sfmt(%6.4f) replace   

   esttab `mm' `ss',mtitle (`mm') compress  ///
   b(%6.4f) t(%6.2f) ///
   star(* 0.1 ** 0.05 *** 0.01) nogap ///
   scalar(r2 r2_a N) sfmt(%6.4f) replace 
   
//Robustness tests--3)Delete special samples
drop if year==2008|year==2009|year==2020

reghdfe Investment ROE_ Lnindex Efficiency Lev_ CFO Growth profit Confidence1 Confidence2 M2 GDP, absorb(ID Province) cluster(ID)  

   
